# Supplementary material for: Cross-Sectional Study of Location-Based Built Environments, Physical Activity, Dietary Intake, and Body Mass Index in Adult Twins
Source: Int J Environ Res Public Health. 2023 Mar 10;20(6):4885. doi: 10.3390/ijerph20064885 (PMC10049069; doi:10.3390/ijerph20064885)
Supplement: Supplementary file 1 [file ijerph-20-04885-s001.zip]

Archive with 1 entries (1 files):
- ijerph-2228462-supplementary.pdf
